# Supplementary material for: Epidemiology of invasive meningococcal disease and sequelae in the United Kingdom during the period 2008 to 2017 – a secondary database analysis
Source: BMC Public Health. 2022 Mar 17;22:521. doi: 10.1186/s12889-022-12933-3 (PMC8928586; doi:10.1186/s12889-022-12933-3)
Supplement: Supplementary file 1 — Additional file 1. [file 12889_2022_12933_MOESM1_ESM.xlsx]

## Sheet: Feuil1
Codes definitions for Meningococcal disease
CONDITION	Readcode	Description
Meningococcal infection	A36..00	Meningococcal infection
	A36z.00	Meningococcal infection NOS
Meningococcal meningitis	A360.00	Meningococcal meningitis
	F005.00	Meningitis - meningococcal
Meningococcal encephalitis	A361.00	Meningococcal encephalitis
	F033000	Encephalitis due to meningococcus
	F033011	Meningococcal encephalitis
Meningococcal septicaemia	A362.00	Meningococcal septicaemia
	A362000	Acute meningococcaemia
	A365.00	Meningococcal meningitis with acute meningococcal septicaem
	A366.00	Meningococcal meningitis with meningococcal septicaemia
	Ayu3B00	[X]Meningococcaemia, unspecified
Chronic meningococcaemia	A362100	Chronic meningococcaemia
Waterhouse-Friderichsen syndrome	A363.00	Waterhouse-Friderichsen syndrome
Meningococcal heart disease	A364.00	Meningococcal carditis
	A364z00	Meningococcal carditis NOS
	A364100	Meningococcal pericarditis
	A364200	Meningococcal endocarditis
	A364300	Meningococcal myocarditis
	G500100	Acute pericarditis - meningococcal
	G520700	Acute myocarditis - meningococcal
Meningococcal optic neuritis	A36y000	Meningococcal optic neuritis
Meningococcal arthritis	A36y100	Meningococcal arthropathy
	N038000	Postmeningococcal arthritis
Other meningococcal infection	A36y.00	Other specified meningococcal infection
	A36yz00	Other specified meningococcal infection NOS
	Ayu3D00	[X]Meningococcal infection, unspecified
CONDITION	ICD-10
Meningococcal infection	A39.x
